# Supplementary material for: Tissue Oxidative Ecology along an Aridity Gradient in a Mammalian Subterranean Species
Source: Antioxidants (Basel). 2022 Nov 18;11(11):2290. doi: 10.3390/antiox11112290 (PMC9687062; doi:10.3390/antiox11112290)
Supplement: Supplementary file 1 [file antioxidants-11-02290-s001.zip]

Archive with 3 entries (3 files):
- Supplementary S1. Tissue oxidative status differences.pdf
- Table S2. Backwards elimination models.xlsx
- Table S3. Data Supplementary.xlsx
