# Supplementary material for: Tissue Oxidative Ecology along an Aridity Gradient in a Mammalian Subterranean Species
Source: Antioxidants (Basel). 2022 Nov 18;11(11):2290. doi: 10.3390/antiox11112290 (PMC9687062; doi:10.3390/antiox11112290)
Supplement: Supplementary file 1 [file antioxidants-11-02290-s001.zip › Table S2. Backwards elimination models.xlsx]

## Sheet: Kidney TOS
Start: AIC=152.09
TOS ~ `Body mass (at death)` + Age + Aridity * Sex
	Df	Sum of Sq	RSS	AIC
`Body mass (at death)`	1	3.63	2804.0	150.13
Age	1	7.18	2807.6	150.17
<none>			2800.4	152.09
Aridity:Sex	2	508.11	3308.5	153.09
Step: AIC=150.13
TOS ~ Age + Aridity + Sex + Aridity:Sex
	Df	Sum of Sq	RSS	AIC
Age	1	7.60	2811.6	148.21
<none>			2804.0	150.13
Aridity:Sex	2	521.99	3326.0	151.25
Step: AIC=148.21
TOS ~ Aridity + Sex + Aridity:Sex
	Df	Sum of Sq	RSS	AIC
<none>			2811.6	148.21
Aridity:Sex	2	516.28	3327.9	149.27

## Sheet: Kidney MDA
Start: AIC=139.04
MDA ~ `Body mass (at death)` + Age + Aridity * Sex
	Df	Sum of Sq	RSS	AIC
Age	1	0.0000194	0.17092	-141.03
Aridity:Sex	2	0.0138895	0.18479	-140.69
`Body mass (at death)`	1	0.0058620	0.17676	-140.03
<none>			0.17090	-139.04
Step: AIC=141.03
MDA ~ `Body mass (at death)` + Aridity + Sex + Aridity:Sex
	Df	Sum of Sq	RSS	AIC
Aridity:Sex	2	0.0141432	0.18506	-142.65
`Body mass (at death)`	1	0.0058972	0.17681	-142.02
<none>			0.17092	-141.03
Step: AIC=142.65
MDA ~ `Body mass (at death)` + Aridity + Sex
	Df	Sum of Sq	RSS	AIC
Aridity	2	0.0076302	0.19269	-145.44
Sex	1	0.0005499	0.18561	-144.56
`Body mass (at death)`	1	0.0040777	0.18914	-144.00
<none>			0.18506	-142.65
Step: AIC=145.44
MDA ~ `Body mass (at death)` + Sex
	Df	Sum of Sq	RSS	AIC
Sex	1	0.00012591	0.19281	-147.42
`Body mass (at death)`	1	0.00297758	0.19567	-146.98
<none>			0.19269	-145.44
Step: AIC=147.42
MDA ~ `Body mass (at death)`
	Df	Sum of Sq	RSS	AIC
`Body mass (at death)`	1	0.0029137	0.19573	-148.97
<none>			0.19281	-147.42
Step: AIC=148.97
MDA ~ 1

## Sheet: Kidney TAC
Start: AIC=292.47
TAC ~ `Body mass (at death)` + Age + Aridity * Sex
	Df	Sum of Sq	RSS	AIC
Aridity:Sex	2	1283.62	302893	288.60
`Body mass (at death)`	1	135.91	301746	290.48
Age	1	2215.71	303825	290.69
<none>			301610	292.47
Step: AIC=288.6
TAC ~ `Body mass (at death)` + Age + Aridity + Sex
	Df	Sum of Sq	RSS	AIC
`Body mass (at death)`	1	285	303178	286.63
Age	1	2673	305566	286.86
<none>			302893	288.60
Sex	1	29223	332116	289.36
Aridity	2	123800	426693	294.88
Step: AIC=286.63
TAC ~ Age + Aridity + Sex
	Df	Sum of Sq	RSS	AIC
Age	1	2670	305848	284.89
<none>			303178	286.63
Sex	1	28994	332172	287.37
Aridity	2	141101	444279	294.09
Step: AIC=284.89
TAC ~ Aridity + Sex
	Df	Sum of Sq	RSS	AIC
<none>			305848	284.89
Sex	1	38219	344067	286.42
Aridity	2	200932	506780	296.04

## Sheet: Kidney SOD
Start: AIC=102.73
SOD ~ `Body mass (at death)` + Age + Aridity * Sex
	Df	Sum of Sq	RSS	AIC
Aridity:Sex	2	39.013	579.27	100.82
Age	1	32.867	573.12	102.50
<none>			540.26	102.72
`Body mass (at death)`	1	42.260	582.52	102.98
Step: AIC=100.82
SOD ~ `Body mass (at death)` + Age + Aridity + Sex
	Df	Sum of Sq	RSS	AIC
Aridity	2	26.892	606.16	98.179
Sex	1	24.215	603.49	100.046
`Body mass (at death)`	1	30.754	610.02	100.369
<none>			579.27	100.817
Age	1	44.704	623.97	101.047
Step: AIC=98.18
SOD ~ `Body mass (at death)` + Age + Sex
	Df	Sum of Sq	RSS	AIC
Sex	1	33.162	639.33	97.776
Age	1	40.387	646.55	98.114
`Body mass (at death)`	1	41.291	647.45	98.156
<none>			606.16	98.179
Step: AIC=97.78
SOD ~ `Body mass (at death)` + Age
	Df	Sum of Sq	RSS	AIC
`Body mass (at death)`	1	42.632	681.96	97.713
<none>			639.33	97.776
Age	1	58.943	698.27	98.422
Step: AIC=97.71
SOD ~ Age
	Df	Sum of Sq	RSS	AIC
<none>			681.96	97.713
Age	1	85.983	767.94	99.275

## Sheet: Kidney OSI
Start: AIC=316.95
`OSI*100` ~ `Body mass (at death)` + Age + Aridity * Sex
	Df	Sum of Sq	RSS	AIC
Aridity:Sex	2	1.7501e-05	0.00047157	-319.82
Age	1	6.0300e-08	0.00045413	-318.95
`Body mass (at death)`	1	1.5970e-07	0.00045423	-318.94
<none>			0.00045407	-316.95
Step: AIC=319.82
`OSI*100` ~ `Body mass (at death)` + Age + Aridity + Sex
	Df	Sum of Sq	RSS	AIC
Age	1	2.6700e-07	0.00047184	-321.80
`Body mass (at death)`	1	7.1700e-07	0.00047229	-321.77
<none>			0.00047157	-319.82
Sex	1	4.0352e-05	0.00051192	-319.36
Aridity	2	1.4312e-04	0.00061469	-315.87
Step: AIC=321.8
`OSI*100` ~ `Body mass (at death)` + Aridity + Sex
	Df	Sum of Sq	RSS	AIC
`Body mass (at death)`	1	7.1500e-07	0.00047255	-323.76
<none>			0.00047184	-321.80
Sex	1	4.6646e-05	0.00051848	-320.97
Aridity	2	1.7704e-04	0.00064888	-316.24
Step: AIC=323.76
`OSI*100` ~ Aridity + Sex
	Df	Sum of Sq	RSS	AIC
<none>			0.00047255	-323.76
Sex	1	4.5962e-05	0.00051852	-322.97
Aridity	2	1.9795e-04	0.00067050	-317.26

## Sheet: Liver TOS
Start: AIC=96.02
logTOS ~ `Body mass (at death)` + Age + Aridity * Sex
	Df	Sum of Sq	RSS	AIC
`Body mass (at death)`	1	0.011131	0.72803	-97.558
Age	1	0.013330	0.73023	-97.468
Aridity:Sex	2	0.092422	0.80932	-96.383
<none>			0.71690	-96.020
Step: AIC=97.56
logTOS ~ Age + Aridity + Sex + Aridity:Sex
	Df	Sum of Sq	RSS	AIC
Age	1	0.012416	0.74045	-99.051
Aridity:Sex	2	0.084020	0.81205	-98.282
<none>			0.72803	-97.558
Step: AIC=99.05
logTOS ~ Aridity + Sex + Aridity:Sex
	Df	Sum of Sq	RSS	AIC
Aridity:Sex	2	0.077795	0.81824	-100.054
<none>			0.74045	-99.051
Step: AIC=100.05
logTOS ~ Aridity + Sex
	Df	Sum of Sq	RSS	AIC
Aridity	2	0.0149587	0.83320	-103.51
Sex	1	0.0047584	0.82300	-101.88
<none>			0.81824	-100.05
Step: AIC=103.51
logTOS ~ Sex
	Df	Sum of Sq	RSS	AIC
Sex	1	0.0051045	0.83831	-105.33
<none>			0.83320	-103.51
Step: AIC=105.33
logTOS ~ 1

## Sheet: Liver MDA
Start: AIC=118.32
MDA ~ `Body mass (at death)` + Age + Aridity * Sex
	Df	Sum of Sq	RSS	AIC
`Body mass (at death)`	1	0.003692	0.34460	-120.00
Age	1	0.004593	0.34550	-119.92
Aridity:Sex	2	0.038610	0.37952	-119.10
<none>			0.34091	-118.32
Step: AIC=120
MDA ~ Age + Aridity + Sex + Aridity:Sex
	Df	Sum of Sq	RSS	AIC
Age	1	0.004284	0.34888	-121.63
Aridity:Sex	2	0.041184	0.38578	-120.61
<none>			0.34460	-120.00
Step: AIC=121.63
MDA ~ Aridity + Sex + Aridity:Sex
	Df	Sum of Sq	RSS	AIC
Aridity:Sex	2	0.043832	0.39271	-122.08
<none>			0.34888	-121.63
Step: AIC=122.08
MDA ~ Aridity + Sex
	Df	Sum of Sq	RSS	AIC
Aridity	2	0.022422	0.41514	-124.41
Sex	1	0.013946	0.40666	-123.03
<none>			0.39271	-122.08
Step: AIC=124.41
MDA ~ Sex
	Df	Sum of Sq	RSS	AIC
Sex	1	0.017212	0.43235	-125.19
<none>			0.41514	-124.41
Step: AIC=125.19
MDA ~ 1

## Sheet: Liver TAC
Start: AIC=130.32
TAC ~ `Body mass (at death)` + Age + Aridity * Sex
	Df	Sum of Sq	RSS	AIC
Aridity:Sex	2	65.743	1421.1	127.74
Age	1	0.243	1355.6	128.32
`Body mass`	1	5.414	1360.8	128.44
<none>			1355.4	130.32
Step: AIC=127.74
TAC ~ `Body mass (at death)` + Age + Aridity + Sex
	Df	Sum of Sq	RSS	AIC
Aridity	2	7.798	1428.9	123.90
Age	1	0.014	1421.1	125.74
`Body mass`	1	7.658	1428.8	125.90
Sex	1	58.542	1479.7	126.95
<none>			1421.1	127.74
Step: AIC=123.9
TAC ~ `Body mass (at death)` + Age + Sex
	Df	Sum of Sq	RSS	AIC
Age	1	0.801	1429.7	121.92
`Body mass (at death)`	1	2.884	1431.8	121.97
Sex	1	52.944	1481.9	123.00
<none>			1428.9	123.90
Step: AIC=121.92
TAC ~ `Body mass` + Sex
	Df	Sum of Sq	RSS	AIC
`Body mass (at death)`	1	2.397	1432.1	119.97
Sex	1	57.977	1487.7	121.11
<none>			1429.7	121.92
Step: AIC=119.97
TAC ~ Sex
	Df	Sum of Sq	RSS	AIC
Sex	1	56.749	1488.9	119.14
<none>			1432.1	119.97
Step: AIC=119.14
TAC ~ 1

## Sheet: Liver SOD
Start: AIC=132.89
SOD ~ `Body mass (at death)` + Age + Aridity * Sex
	Df	Sum of Sq	RSS	AIC
Age	1	0.466	1477.3	130.90
`Body mass (at death)`	1	2.554	1479.4	130.95
<none>			1476.9	132.89
Aridity:Sex	2	297.219	1774.1	134.40
Step: AIC=130.9
SOD ~ `Body mass (at death)` + Aridity + Sex + Aridity:Sex
	Df	Sum of Sq	RSS	AIC
`Body mass (at death)`	1	2.643	1480.0	128.96
<none>			1477.3	130.90
Aridity:Sex	2	299.942	1777.3	132.45
Step: AIC=128.96
SOD ~ Aridity + Sex + Aridity:Sex
	Df	Sum of Sq	RSS	AIC
<none>			1480.0	128.96
Aridity:Sex	2	297.32	1777.3	130.45

## Sheet: Liver OSI
Start: AIC=132.92
LOGOSI ~ `Body mass (at death)` + Age + Aridity * Sex
	Df	Sum of Sq	RSS	AIC
Aridity:Sex	2	0.0139349	0.22351	-134.98
`Body mass (at death)`	1	0.0005882	0.21017	-134.83
Age	1	0.0028153	0.21240	-134.51
<none>			0.20958	-132.91
Step: AIC=134.98
LOGOSI ~ `Body mass (at death)` + Age + Aridity + Sex
	Df	Sum of Sq	RSS	AIC
Aridity	2	0.0043196	0.22783	-138.41
`Body mass (at death)`	1	0.0000058	0.22352	-136.98
Age	1	0.0011539	0.22467	-136.83
Sex	1	0.0035800	0.22709	-136.51
<none>			0.22351	-134.98
Step: AIC=138.41
LOGOSI ~ `Body mass (at death)` + Age + Sex
	Df	Sum of Sq	RSS	AIC
Age	1	0.00043996	0.22827	-140.35
`Body mass (at death)`	1	0.00071939	0.22855	-140.31
Sex	1	0.00248925	0.23032	-140.08
<none>			0.22783	-138.41
Step: AIC=140.35
LOGOSI ~ `Body mass (at death)` + Sex
	Df	Sum of Sq	RSS	AIC
`Body mass (at death)`	1	0.00053021	0.22880	-142.28
Sex	1	0.00217297	0.23045	-142.07
<none>			0.22827	-140.35
Step: AIC=142.28
LOGOSI ~ Sex
	Df	Sum of Sq	RSS	AIC
Sex	1	0.0023159	0.23112	-143.98
<none>			0.22880	-142.28
Step: AIC=143.98
LOGOSI ~ 1
