# Supplementary material for: Tissue Oxidative Ecology along an Aridity Gradient in a Mammalian Subterranean Species
Source: Antioxidants (Basel). 2022 Nov 18;11(11):2290. doi: 10.3390/antiox11112290 (PMC9687062; doi:10.3390/antiox11112290)
Supplement: Supplementary file 1 [file antioxidants-11-02290-s001.zip › Table S3. Data Supplementary.xlsx]

## Sheet: Sheet1
ID	Aridity	Pop	Sex	Age	Mass	Tissue	TOS	MDA	TAC	SOD	OSI*100
2	ARID	STEIN	FEMALE	3	98	Kidney	75063	226.54	19.09	25.06	0.39
4	ARID	STEIN	FEMALE	1	80	Kidney	79597	289.75	29.64	22.02	0.27
5	ARID	STEIN	MALE	2	113	Kidney	63476.1	259.25	24.57	24.86	0.26
9	ARID	STEIN	FEMALE	4	73	Kidney	94962.2	423.4	27.77	21	0.34
18	ARID	STEIN	MALE	4	47	Kidney	72544.1	221.82	37.13	20.6	0.2
19	ARID	STEIN	MALE	3	82	Kidney	76574.3	288.18	37.66	18	0.2
22	ARID	STEIN	MALE	4	45	Kidney	69269.5	263.02	31.78	26.8	0.22
31	ARID	STEIN	FEMALE	2	65	Kidney	73299.8	97.92	25.23	39.38	0.29
34	MESIC	SW	FEMALE	1	43	Kidney	56171.3	141.64	15.61	32.8	0.36
35	MESIC	SW	FEMALE	2	69	Kidney	85642.3	318.99	19.75	26.26	0.43
36	MESIC	SW	MALE	1	50	Kidney	66750.6	197.61	22.16	30.25	0.3
37	MESIC	SW	MALE	1	55	Kidney	76070.5	231.26	16.81	27.7	0.45
39	MESIC	SW	MALE	1	64	Kidney	82115.9	286.92	24.3	25.28	0.34
40	MESIC	SW	MALE	2	61	Kidney	81360.2	293.21	14.68	27.69	0.55
41	SEMI ARID	DA	FEMALE	1	42	Kidney	71284.6	211.13	17.08	28.04	0.42
42	SEMI ARID	DA	MALE	4	80	Kidney	53148.6	127.48	33.25	33.27	0.16
44	MESIC	SW	MALE	1	63	Kidney	89420.6	423.71	28.71	23.08	0.31
46	MESIC	SW	FEMALE	1	47	Kidney	55667.5	288.18	18.55	27.48	0.3
47	MESIC	SW	FEMALE	1	48	Kidney	82115.9	231.89	19.49	29.98	0.42
48	ARID	STEIN	FEMALE	2	67	Kidney	78085.6	163.51	32.99	26.43	0.24
51	ARID	STEIN	FEMALE	1	77	Kidney	70025.2	202.21	34.86	34.83	0.2
55	SEMI ARID	DA	MALE	3	50	Kidney	59697.7	176.23	17.35	26.53	0.34
56	SEMI ARID	DA	MALE	1	47	Kidney	83879.1	302.01	24.16	26.96	0.35
58	MESIC	SW	MALE	4	75	Kidney	74811.1	186.6	26.3	19.66	0.28
59	SEMI ARID	DA	MALE	2	60	Kidney	61964.7	141.95	32.99	34.34	0.19
61	SEMI ARID	DA	MALE	1	76	Kidney	64987.4	218.36	25.23	22.94	0.26
62	SEMI ARID	DA	FEMALE	2	66	Kidney	98740.6	401.7	20.02	24.2	0.49
65	SEMI ARID	DA	FEMALE	1	59	Kidney	66246.9	180.31	31.52	33.9	0.21
66	SEMI ARID	DA	FEMALE	3	63	Kidney	71788.4	294.78	29.11	23.9	0.25
69	SEMI ARID	DA	FEMALE	2	40	Kidney	67758.2	188.81	22.43	34.81	0.3
2	ARID	STEIN	FEMALE	3	98	Liver	79848.9	194.43	36.08	21.49	0.22
4	ARID	STEIN	FEMALE	1	80	Liver	74559.2	450.16	45.72	11.05	0.16
5	ARID	STEIN	MALE	2	113	Liver	64735.5	397.3	52.19	19.87	0.12
9	ARID	STEIN	FEMALE	4	73	Liver	85390.4	437.46	42.85	27.86	0.2
18	ARID	STEIN	MALE	4	47	Liver	79345.1	353.85	48.13	13.51	0.16
19	ARID	STEIN	MALE	3	82	Liver	89924.4	437.05	49.18	29.3	0.18
22	ARID	STEIN	MALE	4	45	Liver	62720.4	352.21	53.09	16.3	0.12
31	ARID	STEIN	FEMALE	2	65	Liver	71788.4	237.05	46.62	15.34	0.15
34	MESIC	SW	FEMALE	1	43	Liver	91183.9	421.89	60.32	18.66	0.15
35	MESIC	SW	FEMALE	2	69	Liver	58942.1	222.7	44.06	34.14	0.13
36	MESIC	SW	MALE	1	50	Liver	86398	544.84	57.01	35.34	0.15
37	MESIC	SW	MALE	1	55	Liver	77833.8	222.3	46.17	11.24	0.17
39	MESIC	SW	MALE	1	64	Liver	80352.6	364.1	49.33	22.51	0.16
40	MESIC	SW	MALE	2	61	Liver	75818.6	432.95	50.38	5.14	0.15
41	SEMI ARID	DA	FEMALE	1	42	Liver	109824	685.41	36.98	16.1	0.3
42	SEMI ARID	DA	MALE	4	80	Liver	94710.3	498.93	46.32	13.87	0.2
44	MESIC	SW	MALE	1	63	Liver	74811.1	364.1	38.94	10.09	0.19
46	MESIC	SW	FEMALE	1	47	Liver	65995	207.13	31.41	35.28	0.21
47	MESIC	SW	FEMALE	1	48	Liver	68513.9	371.48	42.55	29.64	0.16
48	ARID	STEIN	FEMALE	2	67	Liver	62720.4	110.19	47.78	21.48	0.13
51	ARID	STEIN	FEMALE	1	77	Liver	109320	265.4	59.46	18.89	0.18
55	SEMI ARID	DA	MALE	3	50	Liver	77330	340.74	42.55	26.53	0.18
56	SEMI ARID	DA	MALE	1	47	Liver	81864	392.38	54.6	22.02	0.15
58	MESIC	SW	MALE	4	75	Liver	106801	485.82	60.17	18.56	0.18
59	SEMI ARID	DA	MALE	2	60	Liver	77330	287.46	49.48	7.7	0.16
61	SEMI ARID	DA	MALE	1	76	Liver	73299.8	296.48	41.95	11.16	0.17
62	SEMI ARID	DA	FEMALE	2	66	Liver	75566.8	278.44	45.11	20.02	0.17
65	SEMI ARID	DA	FEMALE	1	59	Liver	62468.5	266.56	56.41	19.9	0.11
66	SEMI ARID	DA	FEMALE	3	63	Liver	68262	387.46	52.79	5.77	0.13
69	SEMI ARID	DA	FEMALE	2	40	Liver	101259	516.15	50.08	9.35	0.2
